# Supplementary material for: Genomic Insights and Antimicrobial Resistance Profiling of Diarrheagenic Escherichia coli in Bhutan: A Retrospective Whole-Genome Sequencing Study
Source: Microorganisms. 2026 Jul 15;14(7):1541. doi: 10.3390/microorganisms14071541 (PMC13414206; doi:10.3390/microorganisms14071541)
Supplement: Supplementary file 1 [file microorganisms-14-01541-s001.zip]

Archive with 1 entries (1 files):
- microorganisms-4389498-supplementary.xlsx
