# Supplementary material for: Genomic Insights and Antimicrobial Resistance Profiling of Diarrheagenic Escherichia coli in Bhutan: A Retrospective Whole-Genome Sequencing Study
Source: Microorganisms. 2026 Jul 15;14(7):1541. doi: 10.3390/microorganisms14071541 (PMC13414206; doi:10.3390/microorganisms14071541)
Supplement: Supplementary file 1 [file microorganisms-14-01541-s001.zip › microorganisms-4389498-supplementary.xlsx]

## Sheet: Table S1
Table S1: DEC primer sequences
1	EAEC215F	5'-ATT GTC CTC AGG CAT TTC AC-3' (20 mer)
	EAEC215R	5'-ACG ACA CCC CTG ATA AAC AA-3' (20 mer)
2	EIEC423F	5' -TGG AAA AAC TCA GTG CCT CT -3' (20 mer)
	EIEC423R	5'- CCA GTC CGT AAA TTC ATT CT -3' (20 mer)
3	EAEC650F	5' - CTG GCG AAA GAC TGT ATC AT -3' (20 mer)
	EAEC650R	5' - CAA TGT ATA GAA ATC CGC TGT T- 3' (23 mer)
4	EPEC881F	5' -CCC GAA TTC GGC ACA AGC ATA AGC - 3' (24 mer)
	EPEC881R	5' - CCC GGA TCC GTC TCG CCA GTA TTC G-3' (25 mer)
5	EPEC300F	5' - GGA AGT CAA ATT CAT GGG GGT AT -3' (23 mer)
	EPEC300R	5' - GGA ATC AGA CGC AGA CTG GTA GT-3' (23 mer)
6	EHEC348F	5' -CAG TTA ATG TGG TGG CGA AGG-3' (21 mer)
	EHEC348R	5' -CAC CAG ACA ATG TAA CCG CTG-3' (21 mer)
7	EHEC584F	5' - ATC CTA TTC CCG GGA GTT TAC G - 3' (22 mer)
	EHEC584R	5' -GCG TCA TCG TAT ACA CAG GAG C- 3' (22 mer)
8	STp_VX67356F	5' -TCT TTC CCC TCT TTT AGT CAG-3' (21 mer)
	STp_VX67356R	5' -ACA GGC AGG ATT ACA ACA AAG-3' (21 mer)
9	STh_ST64111F	5' - TTC ACC TTT CCC TCA GGA TG - 3' (20 mer)
	STh_ST64111R	5' - CTA TTC ATG CTT TCA GGA CCA - 3' (21 mer)
10	Forward CJ	5' - GCT TTC AAG CCC TTA TAT CCT GC - 3' (23mer)
	Reverse_CJ	5' - CCT GGA GCT TTC ACT GCT GA - 3' (20mer)
11	ETEC508F	5' - CAC ACG GAG CTC CTC AGT C - 3' (19mer)
	ETEC508R	5' - CCC CCA GCC TAG CTT AGT TT - 3' (20mer)

## Sheet: Table S2
Table S2: NCBI Accession Numbers
Accession	Title	BioProject	SRA	Sample name	Organism name
SAMN50459992	Pathogen: clinical or host-associated sample from Escherichia coli	PRJNA1302017	SRR34873955	DAM-021	Escherichia coli
SAMN50459991	Pathogen: clinical or host-associated sample from Escherichia coli	PRJNA1302017	SRR34873956	DAM-022	Escherichia coli
SAMN50459990	Pathogen: clinical or host-associated sample from Escherichia coli	PRJNA1302017	SRR34873957	GAY-021	Escherichia coli
SAMN50459989	Pathogen: clinical or host-associated sample from Escherichia coli	PRJNA1302017	SRR34873958	GAY-062	Escherichia coli
SAMN50459988	Pathogen: clinical or host-associated sample from Escherichia coli	PRJNA1302017	SRR34873959	GY-039	Escherichia coli
SAMN50459987	Pathogen: clinical or host-associated sample from Escherichia coli	PRJNA1302017	SRR34873960	PAR-005	Escherichia coli
SAMN50459986	Pathogen: clinical or host-associated sample from Escherichia coli	PRJNA1302017	SRR34873961	PAR-009	Escherichia coli
SAMN50459985	Pathogen: clinical or host-associated sample from Escherichia coli	PRJNA1302017	SRR34873963	PAR-010	Escherichia coli
SAMN50459984	Pathogen: clinical or host-associated sample from Escherichia coli	PRJNA1302017	SRR34873964	THI-019	Escherichia coli
SAMN50459983	Pathogen: clinical or host-associated sample from Escherichia coli	PRJNA1302017	SRR34873965	THI-034	Escherichia coli
SAMN50459982	Pathogen: clinical or host-associated sample from Escherichia coli	PRJNA1302017	SRR34873966	THI-036	Escherichia coli
SAMN50459981	Pathogen: clinical or host-associated sample from Escherichia coli	PRJNA1302017	SRR34873967	THI-23-08	Escherichia coli
SAMN50459980	Pathogen: clinical or host-associated sample from Escherichia coli	PRJNA1302017	SRR34873968	THI-23-033	Escherichia coli
SAMN50459979	Pathogen: clinical or host-associated sample from Escherichia coli	PRJNA1302017	SRR34873969	SJK-23-01	Escherichia coli
SAMN50459978	Pathogen: clinical or host-associated sample from Escherichia coli	PRJNA1302017	SRR34873970	PUN-23-05	Escherichia coli
SAMN50459977	Pathogen: clinical or host-associated sample from Escherichia coli	PRJNA1302017	SRR34873971	PUN-23-08	Escherichia coli
SAMN50459976	Pathogen: clinical or host-associated sample from Escherichia coli	PRJNA1302017	SRR34873972	PHU-23-034	Escherichia coli
SAMN50459975	Pathogen: clinical or host-associated sample from Escherichia coli	PRJNA1302017	SRR34873948	PHU-23-039	Escherichia coli
SAMN50459974	Pathogen: clinical or host-associated sample from Escherichia coli	PRJNA1302017	SRR34873949	PAR-23-07	Escherichia coli
SAMN50459973	Pathogen: clinical or host-associated sample from Escherichia coli	PRJNA1302017	SRR34873950	PAR-23-017	Escherichia coli
SAMN50459972	Pathogen: clinical or host-associated sample from Escherichia coli	PRJNA1302017	SRR34873951	PAR-23-20	Escherichia coli
SAMN50459971	Pathogen: clinical or host-associated sample from Escherichia coli	PRJNA1302017	SRR34873952	PAR-23-22	Escherichia coli
SAMN50459970	Pathogen: clinical or host-associated sample from Escherichia coli	PRJNA1302017	SRR34873953	GAY-23-015	Escherichia coli
SAMN50459969	Pathogen: clinical or host-associated sample from Escherichia coli	PRJNA1302017	SRR34873954	GAY-23-055	Escherichia coli
SAMN50459968	Pathogen: clinical or host-associated sample from Escherichia coli	PRJNA1302017	SRR34873962	GAY-23-077	Escherichia coli
SAMN50459967	Pathogen: clinical or host-associated sample from Escherichia coli	PRJNA1302017	SRR34873973	DAM-23-25	Escherichia coli
SAMN50459966	Pathogen: clinical or host-associated sample from Escherichia coli	PRJNA1302017	SRR34873974	DAM-23-32	Escherichia coli

## Sheet: Table S3
Table S3: Assembly Statistics
Isolate	bp	# Contigs	# Gaps	Min Contig size	Max Contig size	Avg Contig size	N50	CDS	rRNA
PAR-005	5034690	287	0	92	17542.5	330064	109265	4666	6
THI-034	4682455	130	0	129	36018.9	385665	122883	4402	10
PAR-23-017	4928991	273	0	128	18054.9	284304	68402	4668	9
THI-019	5443609	896	0	92	6075.5	317690	120892	5123	7
DAM-022	4818508	110	0	129	43804.6	374074	164412	4485	10
GAY-23-077	5267765	277	0	128	19017.2	525509	173308	4871	8
PAR-23-20	5083904	348	0	128	14608.9	352463	96289	4798	9
GAY-23-055	4777394	91	0	137	52498.8	816648	260952	4486	8
DAM-23-32	5114541	321	0	128	15933.1	286740	103964	4769	11
SJK-23-01	4918448	251	0	128	19595.4	369916	180515	4635	11
THI-036	5039555	270	0	112	18665	211804	82691	4789	10
DAM-23-25	4673624	145	0	139	32231.9	262603	113524	4303	11
DAM-021	5017614	94	0	122	53378.9	629934	236355	4696	8
PAR-010	4874583	232	0	112	21011.1	246126	78250	4591	8
GY-039	4978058	330	0	112	15085	213083	104167	4679	11
PAR-23-07	4801887	124	0	128	38724.9	520055	169472	4434	11
PUN-23-08	5230374	489	0	128	10696.1	174416	62860	5009	12
GAY-23-015	4878785	265	0	128	18410.5	207444	78282	4584	8
PHU-23-034	5221330	496	0	128	10526.9	155422	52845	4939	12
PHU-23-039	5036496	275	0	128	18314.5	274192	71749	4704	9
GAY-021	5010498	426	0	112	11761.7	165730	85561	4724	7
PAR-23-22	5105066	158	0	128	32310.5	775134	205863	4782	10
PUN-23-05	5193892	189	0	129	27480.9	446356	189195	4797	8
THI-23-08	5099364	314	0	128	16240	381971	162841	4697	10
THI-23-033	4937117	142	0	128	34768.4	401473	154674	4628	10
PAR-009	5170694	290	0	92	17830	369455	104733	4893	5
GAY-062	5103182	323	0	114	15799.3	378007	144782	4687	9
